# Supplementary material for: Clinical similarity in cost-comparison evaluations: a systematic review of current methods in NICE appraisals and the development of a framework for the formal assessment of clinical similarity
Source: BMJ Open. 2026 Jul 21;16(7):e112164. doi: 10.1136/bmjopen-2025-112164 (PMC13410701; doi:10.1136/bmjopen-2025-112164)
Supplement: Supplementary data [file bmjopen-16-7-s004.R]

################################################################################
################                  Overview                     #################
################################################################################
# Description:  Code to perform the new analysis for cost comparisons.
#               The code generates new figures (i.e., combined density and
#               point figures) to allow easier interpretation of statistically
#               non-significant results. Note that the code has been set up to 
#               run once the input data (Publication_Analysis_Data.RData) has 
#               been loaded into the environment.
#
################################################################################
################                   Libraries                   #################
################################################################################
#Load in the necessary libraries
library(gemtc)
library(data.table)
library(igraph)
library(tidyverse)
library(magrittr)
library(ggplot2)
library(viridis)
################################################################################
################               Custom Functions                #################
################################################################################

#this function takes a value and determines whether it is above or below a 
#single specified threshold
#used within the generate_point_and_density function
assign_area_one_threshold <- function(x, thresh){
  
  if(x <= thresh){
    return("area_low")
  }
  if(x > thresh){
    return("area_high")
  }
}


#function that is used to perform the ecdf analyses and generate figures
generate_point_and_density <- function(relative_treatment,
                             comparison_treatment,
                             results_samples,
                             outcome_name,
                             output_directory, 
                             save_as_pdf, 
                             save_as_png, 
                             link_type, 
                             thresholds){
  
  #create a new output folder in the main output folder for the comparison
  output_directory_comparison <- paste0(output_directory, "Comparison of ", comparison_treatment , " to ", relative_treatment, "/")
  dir.create(file.path(output_directory_comparison), showWarnings = FALSE)
  
  
  #obtain the comparison names
  compar_names <- colnames(results_samples[[1]])
  
  #find the position in the string of the comparison between the relative and comparison treatments
  compar_pos <- which(compar_names == paste0("d.", relative_treatment, ".", comparison_treatment))
  
  #extract the unformatted samples from the identified position
  compar_results_unformatted <- results_samples[,compar_pos]
  
  #create an empty vector
  compar_results <- c()
  #for each of the different sections of the unformatted results (will correspond to the number of chains)
  #extract the results and combine them into a single vector
  for(i in 1:length(compar_results_unformatted)){
    compar_results <- c(compar_results, unlist(compar_results_unformatted[i]))
  }
  
  
  #take the exponential of results if it is not through a identity link function
  if(link_type != "identity"){
    compar_results <- exp(compar_results)
  }
  
  
  #from the density of the compar_results - calculate the area under the curve
  #this is used in the final figure below
  hist.y <- density(compar_results) %$%
    data.frame(x = x, y = y)
  

  #set the threshold to be thresh
  #and assign areas based on that threshold
  thresh <- thresholds
  hist.y$area <- mapply(assign_area_one_threshold, hist.y$x,
                          thresh)

  #obtain the ecdf of the results and pull out the ecdf values of the MCIDs
  outcome_ecdf <- ecdf(compar_results)
  
  #threshold is specified calculate the single ecdf
  ecdf_thresh <- outcome_ecdf(thresh)
  
  #add ecdf values to the hist.y data frame that are used for plotting in the below figure
  hist.y$ecdf_values <- mapply(outcome_ecdf, hist.y$x)
  
  #use the quantile function to determine the outcome value that relates to a specific percentage/threshold/tipping point
  #adjust the column names and then save the data frame
  df_tipping <- as.data.frame(round(quantile(outcome_ecdf, probs=seq(0.01, 0.99, by =0.01)), digits = 5))
  colnames(df_tipping) <- outcome_name
  fwrite(df_tipping, file = paste0(output_directory_comparison, "tipping_points.csv"), row.names = TRUE)
  
    #generate the ecdf_plot 
    ecdf_plot <- ggplot(data = hist.y) +
      geom_line(aes(x = x, y = ecdf_values), col="black") +
      geom_segment(aes(x = min(0.5*min(compar_results), 2*min(compar_results)), xend = thresh, y = ecdf_thresh, yend = ecdf_thresh), col = "#e78339", lty="longdash") + 
      geom_segment(aes(x = thresh, xend = thresh, y = -0.25, yend = ecdf_thresh), col = "#e78339", lty="longdash") +
      theme_classic() +
      coord_cartesian(xlim = c(min(compar_results), max(compar_results)),
                      ylim = c(0,1)) +
      ylab("Cumulative Frequency") + 
      xlab(outcome_name) +
      ggtitle(paste0("Empiricial Cumulative Distribution Function\nComparison of ", comparison_treatment, " to ", relative_treatment))

  #save ecdf figure as pdf
  if(save_as_pdf == TRUE){
    ggsave(file=paste0(output_directory_comparison, "ecdf.pdf"),
           plot = ecdf_plot,
           width=8,
           height=6,
           units="in",
           dpi=300)
  }
  
  #save ecdf figure as png
  if(save_as_png == TRUE){
    ggsave(file=paste0(output_directory_comparison, "ecdf.png"),
           plot = ecdf_plot,
           width=8,
           height=6,
           units="in",
           dpi=300)
  }
  
  #ensure all graphic devices are closed
  graphics.off()
    #obtain the percentages of points that fall:
    #below the MCID
    ecdf_l <- ecdf_thresh
    #above the MCID
    ecdf_u <- 1 - ecdf_thresh
    
    #create a data frame that contains the percentages
    probability_df <- data.frame(Comparison = paste0(comparison_treatment, " to ", relative_treatment),
                                 BelowLowerMCID = ecdf_l,
                                 AboveUpperMCID = ecdf_u)
    
    colnames(probability_df) <- c("Comparison", 
                                  "Probability Below MCID",
                                  "Probability Above MCID")

  
  #set the colours and transparency for the density and point graphic
  #these colours have been chosen to be CVD-friendly
  cols <- c("#EFEFEF", "#0998EE", "#EE8406")
  alpha_val <- 0.333
  
  
  #define the intercept for the density figures
  density_intercept <- 0
  
  #set the position and alignment of the printed numbers
  position_labels <- min(hist.y$x)
  alignment_labels <- 0
  
  #take the exponential of results if it is not through a identity link function
  if(link_type != "identity"){
    
    #if link_type is not identity then set the intercept to 1
    density_intercept <- 1
    
    #if link_type is not identity then adjust label position and adjustment differently
    position_labels <-max(hist.y$x)
    alignment_labels <- 1
  }
  
  
  #set the labels for favoured treatment
  lhs_label <- paste0("Favours ", relative_treatment)
  rhs_label <- paste0("Favours ", comparison_treatment)
  
  
  

    #some manipulation is required to determine the positions for the labels
    #create two points, one which is the threshold and one which the negative threshold (if link_type is identity)
    if(link_type == "identity"){
      threshold_x1 <- -abs(thresh)
      threshold_x2 <-  abs(thresh)
    }
    
    #create two points, one which is the threshold and one which is the inverse of the threshold
    #then set them to be min/max depending on the values
    if(link_type != "identity"){
      threshold_x1 <- min(thresh, 1/thresh)
      threshold_x2 <- max(thresh, 1/thresh)
    }
    
    #set the label positions for favoured treatment
    if(threshold_x1 < 0){
      lhs_label_pos <- 1.05*threshold_x1
    }
    if(threshold_x1 >= 0){
      lhs_label_pos <- 0.95*threshold_x1
    }
    
    rhs_label_pos <- 1.05*threshold_x2
    
    cols <- c("#0998EE", "#EE8406")
    
    #catch to ensure the correct colours are shown if 100% of estimates are below the MCID threshold
    if(thresh >= as.numeric(quantile(compar_results, probs = 1))){
      fill_cols <- rep(cols[1], 2)
    }
    if(thresh < as.numeric(quantile(compar_results, probs = 1))){
      fill_cols <- rev(cols)
    }
    
    #create the combined density plot and point estimate.
    plot_compar <- ggplot(data = hist.y, aes(x=x, ymin=0, ymax=y, fill = area, alpha=area)) +
      geom_ribbon() +
      geom_line(aes(y=y)) + 
      geom_vline(xintercept = thresh, color = "black", lty="longdash") + #add lines for the MCIDs
      geom_vline(xintercept = density_intercept, color = "black") + #add line for 0 or 1
      scale_fill_manual(values=fill_cols) + #add the colours to the figure
      scale_alpha_manual(values=rep(alpha_val, 3)) + #adjust the alpha variable
      #the below code adds the 95% credible intervals for the point estimate
      geom_segment(aes(x = as.numeric(quantile(compar_results, probs = 0.025)), 
                       xend = as.numeric(quantile(compar_results, probs = 0.975)),
                       y=0, yend=0))+
      geom_point(y = 0,                               # add point at mean
                 x = as.numeric(quantile(compar_results, probs = 0.5)),
                 aes(size=2)) +
      theme_classic() + #select the ggplot classic theme
      theme(legend.position = "none") + #remove the legend as not needed
      ylab("Density") + 
      xlab(outcome_name) +
      ggtitle(paste0("Comparison of ", comparison_treatment, " to ", relative_treatment))
    
    #adjust the scales to include 0 on the x axis if the link function is not identity
    #add the position of the labels too - seems to need to differ if identity function is used
    if(link_type != "identity"){
      plot_compar <- plot_compar + xlim(values=c(0, max(hist.y$x))) +
        annotate("text", x = lhs_label_pos, y = -0.5, label = lhs_label, vjust = 1, hjust = 1, color = "black", size = 6/.pt) +
        annotate("text", x = rhs_label_pos, y = -0.5, label = rhs_label, vjust = 1, hjust = 0, color = "black", size = 6/.pt) +
        #the below lines adds labels for the AOC for the different segments
        annotate(geom="label", y=max(hist.y$y)-0.00*max(hist.y$y), x=position_labels, fill = cols[2], color="black", alpha =alpha_val, label = paste0("Greater than threshold: ", 100*round(ecdf_u, digits=4), "%"), hjust = alignment_labels, size = 8/.pt) +
        annotate(geom="label", y=max(hist.y$y)-0.05*max(hist.y$y), x=position_labels, fill = cols[1], color="black", alpha =alpha_val, label = paste0("Less than threshold: ", 100*round(ecdf_l, digits=4), "%"), hjust = alignment_labels, size = 8/.pt)
    }
    if(link_type == "identity"){
      plot_compar <- plot_compar + 
        annotate("text", x = -0.5, y = -0.05, label = lhs_label, vjust = 1, hjust = 1, color = "black", size = 8/.pt) +
        annotate("text", x = 0.5, y = -0.05, label = rhs_label, vjust = 1, hjust = 0, color = "black", size = 8/.pt) +
        #the below lines adds labels for the AOC for the different segments
        annotate(geom="label", y=max(hist.y$y)-0.00*max(hist.y$y), x=1.15*max(abs(hist.y$x)), fill = cols[2], color="black", alpha =alpha_val, label = paste0("Greater than threshold: ", 100*round(ecdf_u, digits=4), "%"), hjust = 1, size = 8/.pt) +
        annotate(geom="label", y=max(hist.y$y)-0.1*max(hist.y$y), x=1.15*max(abs(hist.y$x)), fill = cols[1], color="black", alpha =alpha_val, label = paste0("Less than threshold: ", 100*round(ecdf_l, digits=4), "%"), hjust = 1, size = 8/.pt)
    }
    
    #catch to ensure the correct scales are shown if 100% of estimates are below the MCID threshold
    if(link_type != "identity"){
      if(thresh >= as.numeric(quantile(compar_results, probs = 1))){
        plot_compar <- plot_compar + xlim(c(0, 1.5))
      }
    }
    if(link_type == "identity"){
      plot_compar <- plot_compar + xlim(c(1.2*-max(abs(hist.y$x)), 1.2*max(abs(hist.y$x))))
    }
    
  
  #save as png
  if(save_as_png == TRUE){
    ggsave(file=paste0(output_directory_comparison, "point_and_density.png"),
           plot = plot_compar,
           width=4.75,
           height=4,
           units="in",
           dpi=300)
  }
  
  #save as pdf
  if(save_as_pdf == TRUE){
    ggsave(file=paste0(output_directory_comparison, "point_and_density.pdf"),
           plot = plot_compar,
           width=4,
           height=4,
           units="in",
           dpi=300)
    graphics.off()
  }
  print(paste0("Figures saved for the comparison of ", comparison_treatment, " to ", relative_treatment))
  
  #return the data frame that contains the percentages
  return(probability_df)
}
################################################################################
################            User Specified Variables           #################
################################################################################

#set the output directory and make sure it ends with "/" - this must be set to the user's directory.
#Example output directory
output_directory <- "G:/My Drive/Cost comparison analysis/" 

#define the threshold
thresholds <- 0.2 

link_type <- "identity" #Details on the link functions are provided below.
#Comments below are in the form likelihood/link_type.
#Note that likelihood is automatically selected by the function based on the data structure (i.e., column names).
#normal/identity: for continuous (mean difference) data.
#Required columns: [mean, std.err] or [mean, std.dev, sampleSize].
#Result: relative mean difference.
#binom/logit: for dichotomous data.
#Required columns [responders, sampleSize].
#Result: (log) odds ratio.
#binom/log: for dichotomous data.
#Required columns [responders, sampleSize].
#Result: (log) risk ratio.
#binom/cloglog: for rate (survival) data - equal follow-up in each arm.
#Required columns [responders, sampleSize].
#Result: (log) hazard ratio.
#poisson/log: for rate (survival) data. 
#Required columns [responders, exposure].
#Result: (log) hazard ratio.

#Select the treatment to which all other treatments will be compared
relative_treatment <- "Crovalimab"

#Provide treatment names for all comparators and the relative treatment
treatment_names <- c("Crovalimab", "Eculizumab", "Ravulizumab", "SoC")

#Select the outcome name (e.g., Odds Ratio, Mean Difference, Hazard Ratio, etc)
#This will be printed on figures
outcome_name <- "Mean Difference"

#determine whether outputs should be saved as png and/or pdf (TRUE or FALSE)
save_as_pdf <- TRUE
save_as_png <- TRUE
################################################################################
################                 Analysis Code                 #################
################################################################################

graphics.off()

#remove the relative treatment from the treatment_names variable
comparator_names <- sort(treatment_names[-c(which(treatment_names == relative_treatment))])

#For each comparator variable, compare it to the selected relative treatment
for(i in 1:length(comparator_names)){
  
  # the function saves figures and then also generates a data frame with the percentages
  prob_df <- generate_point_and_density(relative_treatment,
                              comparator_names[i],
                              bayesian_samples,
                              outcome_name,
                              output_directory,
                              save_as_pdf,
                              save_as_png, 
                              link_type,
                              thresholds)
  
  #for the first run of the for loop set prob_df as the 'main' df
  if(i == 1){
    df_probability <- prob_df
  }
  
  #for every other run of the for loop append prob_df to the end of the main df
  if(i > 1){
    df_probability <- rbind(df_probability, prob_df)
  }
  
}

#create a new output folder in the main output folder for probability file
output_directory_prob <- paste0(output_directory, "Probabilities/")
dir.create(file.path(output_directory_prob), showWarnings = FALSE)

#save the data frame of the percentages 
fwrite(df_probability, file = paste0(output_directory_prob, relative_treatment, "_comparison_probabilities.csv"))

graphics.off()
